# Supplementary material for: Fitting in or Not Fitting in: Cultural Congruity as a Correlate of Motivation for Intergroup Contact
Source: Behav Sci (Basel). 2026 Jun 4;16(6):921. doi: 10.3390/bs16060921 (PMC13295900; doi:10.3390/bs16060921)
Supplement: Supplementary file 1 [file behavsci-16-00921-s001.zip]

Archive with 1 entries (1 files):
- behavsci-4074797-supplementary.pdf
